# Supplementary material for: RNase W, a conserved ribonuclease family with a novel active site
Source: Nucleic Acids Res. 2024 Oct 24;52(21):13386–401. doi: 10.1093/nar/gkae907 (PMC11602121; doi:10.1093/nar/gkae907)
Supplement: gkae907_Supplemental_Files [file gkae907_supplemental_files.zip]

Archive with 2 entries (2 files):
- 24-10-16-SupplementaryData_RNAseW.pdf
- Supp. Video_1.mp4
